# Supplementary material for: Maximising environmental savings from silicon photovoltaics manufacturing to 2035
Source: Nat Commun. 2026 Feb 3;17:2311. doi: 10.1038/s41467-026-69165-x (PMC12976067; doi:10.1038/s41467-026-69165-x)
Supplement: Supplementary file 3 — Supplementary Data 1-6 [file 41467_2026_69165_MOESM3_ESM.xlsx]

## Sheet: Contents
Name	Title	Description
Supplementary Data 1	Inventory 1	Life Cycle Inventory table for 1m2 tunnel oxide passivated contact (TOPCon) cell manufacturing.
Supplementary Data 2	Inventory 2	Life Cycle Inventory table for 1m2 passivated emitter rear cell (PERC) cell manufacturing.
Supplementary Data 3	Calculation 1	Functional Unit Calculation using Equation 1 (Supplementary Table 1)
Supplementary Data 4	Calculation 2	Calculations used to model electricity mix locations based on the US Energy Information Administration (EIA) Low zero-carbon cost scenario) electricity mix
Supplementary Data 5	Calculation 3	Calculations used to compare Climate Change impact per kilowatt hour (kWh)
Supplementary Data 6	Calculation 4	Calculations used to model the electricity mix composition for the sensitivity analysis in Fig. 7

## Sheet: Inventory 1
Inventory 1: Life Cycle Inventory table for 1 m2 Tunnel Oxide Passivated Contact (TOPCon) cell manufacturing
	ROW - Rest of World, GLO - Global, CN - China,
Input	Flow	Quantity	Units	Pedigree Matrix
Ammonia	Ammonia, anhydrous, liquid {RoW}| market for ammonia, anhydrous, liquid | Cut-off, U	0.0067	kg	(1,4,1,1,1)
Compressed dry air 600kPa	Compressed air, 600 kPa gauge {GLO}| market for compressed air, 600 kPa gauge | Cut-off, U	0.0093	m3	(1,4,2,2,1)
Compressed dry air 800kPa	Compressed air, 800 kPa gauge {GLO}| market for compressed air, 800 kPa gauge | Cut-off, U	0.0607	m3	(1,4,2,2,1)
Electricity	Electricity, medium voltage {CN}| market group for electricity, medium voltage | Cut-off, U	5.83	kWh	(1,4,1,1,1)
Hydrochloric Acid	Hydrochloric acid, without water, in 30% solution state {RoW}| market for hydrochloric acid, without water, in 30% solution state | Cut-off, U	0.00552	kg	(1,4,1,1,1)
Hydrogen	Hydrogen, gaseous {GLO}| market for hydrogen, gaseous | Cut-off, U	0.0462	kg	(1,4,1,2,1)
Hydrogen Fluoride	Hydrogen fluoride {GLO}| market for | Cut-off, U	0.0129	kg	(1,4,3,2,1)
Hydrogen Peroxide	Hydrogen peroxide, without water, in 50% solution state {GLO}| market for | Cut-off, U	0.0216	kg	(1,4,3,2,1)
Silver Metallisation Paste	Muller et al., 20211	0.00362	kg	(2,2,1,1,3)
Nitrogen	Nitrogen, liquid {RoW}| market for nitrogen, liquid | Cut-off, U	0.112	kg	(1,4,1,1,1)
Nitrous Oxide	Nitrous oxide {GLO}| market for nitrous oxide | Cut-off, U	0.00893	kg	(1,4,1,2,1)
Oxygen	Oxygen, liquid {RoW}| market for oxygen, liquid | Cut-off, U	0.159	kg	(1,4,1,1,1)
Phosphine (Hydrogen)	Hydrogen, gaseous {GLO}| market for hydrogen, gaseous | Cut-off, U	1.91e-05	kg	(1,4,1,2,4)
Phosphine (Phosphane)	Phosphane {GLO}| market for phosphane | Cut-off, U	2.56e-05	kg	(1,4,1,2,4)
Potassium Hydroxide	Potassium hydroxide {GLO}| market for potassium hydroxide | Cut-off, U	0.00764	kg	(1,4,3,2,1)
Silicon Tetrahydride	Silicon tetrahydride {GLO}| market for silicon tetrahydride | Cut-off, U	0.00311	kg	(1,4,1,2,1)
Trichloroborane	Trichloroborane {GLO}| market for trichloroborane | Cut-off, U	0.0164	kg	(1,4,1,2,1)
Trimethylaluminium	Muller et al., 20211	0.000148	kg	(2,2,2,1,2)
Water - Cooling	Water, cooling, unspecified natural origin/kg	106	kg	(1,4,1,5,1)
Water - Deionised	Water, deionised {RoW}| market for water, deionised | Cut-off, U	3.04	kg	(1,4,1,1,1)
Output	Flow	Quantity	Unit	Pedigree Matrix
TOPCon Cell		1	m2
Aluminium [air/urban air close to ground]		0.000772	kg	(2,2,5,1,1)
Ethane, hexafluoro-, HFC-116 [air/urban air close to ground]		0.000119	kg	(2,2,5,1,1)
Hydrogen [air/urban air close to ground]		0.000266	kg	(2,2,5,1,1)
Hydrogen fluoride [air/urban air close to ground]		4.85e-06	kg	(2,2,5,1,1)
Lead (II) [air/urban air close to ground]		3.48e-07	kg	(2,2,5,1,1)
Methane, tetrafluoro-, CFC-14 [air/urban air close to ground]		0.000248	kg	(2,2,5,1,1)
Nitrogen oxides [air/urban air close to ground]		5e-05	kg	(2,2,4,1,1)
NMVOC, non-methane volatile organic compounds, unspecified origin [air/urban air close to ground]		0.194	kg	(3,2,5,1,1)
Particulates, < 2.5 um [air/urban air close to ground]		0.00266	kg	(2,2,5,1,1)
Silicon [air/urban air close to ground]		7.27e-05	kg	(2,2,5,1,1)
waste, from silicon wafer production, inorganic	Market for waste, from silicon wafer production, inorganic [GLO]	0.00641	kg	(2,2,5,1,1)
wastewater from PV cell production	market for wastewater from PV cell production [GLO]	0.0132	m3	(2,2,5,1,1)
Water [air/unspecified]		0.0168	m3	(2,3,5,3,1)
Water [water/unspecified]		0.277	m3	(2,3,5,3,1)

## Sheet: Inventory 2
Inventory 2: Life Cycle Inventory table for 1 m2 Passivated Emitter Rear Cell (PERC) cell manufacturing. Modified from Muller et al.,1 for the year 2023.
	RER - Rest of Europe, ROW - Rest of World, CN - China, GLO - Global
Input	Flow	Quantity	Units	Pedigree Matrix
Aluminium Metallisation Paste	Metallization paste, back side, aluminium {RER}| market for metallization paste, back side, aluminium | Cut-off, U	0.00901	kg	(1,2,1,2,1)
Ammonia	Ammonia, anhydrous, liquid {RoW}| market for ammonia, anhydrous, liquid | Cut-off, U	0.0165	kg	(1,2,1,1,1)
Calcium Chloride	Calcium chloride {RoW}| market for calcium chloride | Cut-off, U	0.207	kg	(1,2,1,1,1)
Electricity	Electricity, medium voltage {CN}| market group for electricity, medium voltage | Cut-off, U	6.03	kWh	(1,2,1,1,1)
Heat	Heat, district or industrial, natural gas {Europe without Switzerland}| heat production, natural gas, at industrial furnace >100kW | Cut-off, U	3.55	MJ	(1,2,1,2,2)
Hydrochloric Acid	Hydrochloric acid, without water, in 30% solution state {RER}| market for hydrochloric acid, without water, in 30% solution state | Cut-off, U	0.0681	kg	(1,2,1,2,2)
Hydrogen Fluoride	Hydrogen fluoride {RoW}| market for hydrogen fluoride | Cut-off, U	0.0747	kg	(1,2,1,1,1)
Hydrogen Peroxide	Hydrogen peroxide, without water, in 50% solution state {RoW}| market for hydrogen peroxide, without water, in 50% solution state | Cut-off, U	0.094	kg	(1,2,1,1,1)
Nitric Acid	Nitric acid, without water, in 50% solution state {RoW}| market for nitric acid, without water, in 50% solution state | Cut-off, U	0.0822	kg	(1,2,1,2,1)
Nitrogen	Nitrogen, liquid {RER}| market for nitrogen, liquid | Cut-off, U	2.62	kg	(1,2,1,2,1)
Nitrous Oxide	Nitrous oxide {GLO}| market for nitrous oxide | Cut-off, U	0.00766	kg	(1,2,1,2,1)
Oxygen	Oxygen, liquid {RER}| market for oxygen, liquid | Cut-off, U	0.334	kg	(1,2,1,2,1)
Phosphoryl Chloride	Phosphoryl chloride {GLO}| market for | Cut-off, U	0.000182	kg	(1,2,3,2,1)
Potassium Hydroxide	Potassium hydroxide {GLO}| market for potassium hydroxide | Cut-off, U	0.151	kg	(1,2,3,2,1)
Propane (Hydrogen & Phosphane)	Propane {GLO}| market for propane | Cut-off, U	0.0414	kg	(1,2,1,2,4)
Silicon Tetrahydride	Silicon tetrahydride {GLO}| market for silicon tetrahydride | Cut-off, U	0.00283	kg	(1,2,1,2,1)
Silver Metallisation Paste	Muller et al., 2021 1	0.00226	kg	(2,2,1,1,1)
Solvent (organic)	Solvent, organic {GLO}| market for solvent, organic | Cut-off, U	0.0123	kg	(1,2,1,2,4)
Sulfuric Acid	Sulfuric acid {RoW}| market for sulfuric acid | Cut-off, U	0.0206	kg	(1,2,1,1,1)
Trimethylaluminium (TMA)	Muller et al., 20211	0.000288	kg	(2,2,2,1,1)
Water – Cooling	Water, cooling, unspecified natural origin/m3	0.231	m3	(2,2,1,5,1)
Water – Deionised	Water, deionised {RoW}| market for water, deionised | Cut-off, U	39.4	kg	(1,2,1,1,1)
Water - Softened	Water, completely softened {RoW}| market for water, completely softened | Cut-off, U	23.2	kg	(1,2,1,2,1)
Output	Flow	Quantity	Units	Pedigree Matrix
PERC Cell		1	m2
Aluminium [air/urban air close to ground]		0.000772	kg	(2,2,5,1,1)
Ethane, hexafluoro-, HFC-116 [air/urban air close to ground]		0.000119	kg	(2,2,5,1,1)
Hydrogen [air/urban air close to ground]		0.000266	kg	(2,2,5,1,1)
Hydrogen fluoride [air/urban air close to ground]		4.85e-06	kg	(2,2,5,1,1)
Lead (II) [air/urban air close to ground]		3.48e-07	kg	(2,2,5,1,1)
Methane, tetrafluoro-, CFC-14 [air/urban air close to ground]		0.000248	kg	(2,2,5,1,1)
Nitrogen oxides [air/urban air close to ground]		5e-05	kg	(2,2,4,1,1)
NMVOC, non-methane volatile organic compounds, unspecified origin [air/urban air close to ground]		0.194	kg	(3,2,5,1,1)
Particulates, < 2.5 um [air/urban air close to ground]		0.00266	kg	(2,2,5,1,1)
Silicon [air/urban air close to ground]		7.27e-05	kg	(2,2,5,1,1)
waste, from silicon wafer production, inorganic	Market for waste, from silicon wafer production, inorganic [GLO]	0.00641	kg	(2,2,5,1,1)
wastewater from PV cell production	market for wastewater from PV cell production [GLO]	0.0132	m3	(2,2,5,1,1)
Water [air/unspecified]		0.0168	m3	(2,3,5,3,1)
Water [water/unspecified]		0.277	m3	(2,3,5,3,1)

## Sheet: Calculation 1
Functional Unit Calculations
The Area per Wp and Area per kWh are calculated using an equation from Muller et al., 2021 1
Calculation , example for PERC 2023. The assumptions and parameters are shared in Supplementary Table 1 and Supplementary Table 5, respectively.
Parameters						Assumptions
Lifetime (𝑇)	30	Years				The insolation is assumed as 1000 kWh m-2 yr-1, representative of low European irradiation (UK).
Degradation after Yr 1 (DR2)	0.005		Results			The performance ratio is assumed to be 0.8 as recommended by Frischknecht et al., 2020 2.
Degradation Yr 1 (DR1)	0.02		Area per Wp	0.00593261		Assume the area of a module is 1 m2
Irradiation (𝐼)	1000	kWh m-2 yr-1	Area per kWh	0.000212462
Area (𝐴)	1	m2
Efficiency (𝜂)	0.215	%
Performance Ratio (Pri)	0.8
Year
y	(1-DR2)^y)	1-DR2)^y-1)*I*A*n*PR		Sum of y is 2 to 30	Total		(1-DR1)*I*A*n*Pri
1		168.56		4538.17	4706.73		168.56
2	0.995	167.717
3	0.990025	166.879
4	0.985075	166.044
5	0.98015	165.214
6	0.975249	164.388
7	0.970373	163.566
8	0.965521	162.748
9	0.960693	161.934
10	0.95589	161.125
11	0.95111	160.319
12	0.946355	159.518
13	0.941623	158.72
14	0.936915	157.926
15	0.93223	157.137
16	0.927569	156.351
17	0.922931	155.569
18	0.918316	154.791
19	0.913725	154.017
20	0.909156	153.247
21	0.90461	152.481
22	0.900087	151.719
23	0.895587	150.96
24	0.891109	150.205
25	0.886654	149.454
26	0.88222	148.707
27	0.877809	147.964
28	0.87342	147.224
29	0.869053	146.488
30	0.864708	145.755

## Sheet: Calculation 2
		Calculations for the composition of each electricity mix, explained in Supplementary Note 1.
		Information on electricity mix composition taken from the United States Energy Information Administration (EIA) International Energy Outlook (IEO) 3	EIA United States of America (US) 2023	2024	2026	2028	2031	2034		EIA China (CN) 2023	2024	2026	2028	2031	2034		EIA Western-Europe (W-EU) 2023	2024	2026	2028	2031	2034		EIA India 2023	2024	2026	2028	2031	2034
1	Coal	Coal	0.190348	0.184304	0.155844	0.111015	0.0620174	0.0495113		0.601394	0.586689	0.565377	0.552163	0.532487	0.513103		0.125688	0.118017	0.101747	0.08455	0.067353	0.062196		0.682536	0.659728	0.627443	0.608488	0.559318	0.468668
2	Gas	Gas	0.368281	0.346428	0.306044	0.268984	0.220963	0.188081		0.036891	0.0383188	0.0398214	0.0399709	0.0409443	0.0434157		0.203082	0.199367	0.196051	0.196848	0.193418	0.180737		0.0420693	0.0396115	0.0355808	0.0324349	0.0280676	0.0244033
3	Oil	Oil	0.00253679	0.00245149	0.00221148	0.00190206	0.00154957	0.00142039		0.00141573	0.00135925	0.00107226	0.000611246	0.000121448	3.51086e-05		0.0251821	0.0246053	0.0225678	0.0196464	0.015718	0.0126968		0.00202473	0.00190643	0.00148556	0.000880405	0.000223009	6.62696e-05
4	Nuclear	Nuclear	0.179181	0.179703	0.177393	0.171729	0.16103	0.145923		0.0454016	0.0458663	0.0481657	0.0518349	0.0574788	0.0634025		0.200089	0.204951	0.204834	0.194874	0.182157	0.173888		0.0232875	0.0234839	0.0231289	0.0220262	0.0210354	0.0213713
5	Wind	Wind	0.10723	0.112705	0.141477	0.188071	0.243498	0.269996		0.0779981	0.0793038	0.0824568	0.0861516	0.0929067	0.102088		0.128917	0.131605	0.13854	0.147037	0.156962	0.161246		0.0759802	0.0840595	0.0945108	0.0992549	0.110051	0.128208
6	Hydro	Hydro	0.0656074	0.0673044	0.0678868	0.0656576	0.0625798	0.0600339		0.14375	0.144215	0.14417	0.143149	0.141433	0.139347		0.167669	0.169984	0.173066	0.174601	0.176325	0.17689		0.0916894	0.0955159	0.095293	0.0871942	0.0761133	0.0671672
7	Solar	Solar	0.06759	0.0877311	0.129769	0.173561	0.229798	0.26713		0.0814842	0.0954225	0.113273	0.121097	0.130518	0.135308		0.0521664	0.0488241	0.0517114	0.0641707	0.083943	0.105882		0.0707146	0.0851467	0.113753	0.1421	0.199165	0.285316
8	Geothermal	Geothermal	0.00370466	0.00379809	0.00395872	0.00409313	0.00432063	0.00459987		2.18561e-05	2.14715e-05	2.07755e-05	2.01527e-05	1.9302e-05	1.86181e-05		0.00711957	0.00831299	0.0101899	0.0115569	0.0127408	0.0121917		0	0	0	0	0	0
9	Bio	Bio	0.0155202	0.0155758	0.0154163	0.0149863	0.0142433	0.0133041		0.0116435	0.00880326	0.0056427	0.00500199	0.00409163	0.00328269		0.0900867	0.0943341	0.101293	0.106716	0.112672	0.114273		0.0116978	0.010548	0.0088059	0.0076211	0.00602713	0.00479958
10	Other (wood & lignite)	Other (wood & lignite)	0	0	0	0	0	0		0	0	0	0	0	0		0	0	0	0	0	0		0	0	0	0	0	0
		sum	1	1	1	1	1	1		1	1	1	1	1	1		1	1	1	1	1.00129	1		1	1	1	1	1	1
Source	Input
Coal		Input		Percentage		Amount US 2023		Total		Amount US 2024		Total		Amount US 2026		Total		Amount US 2028		Total		Amount US 2031		Total		Amount US 2034		Total		Amount CN 2023		Total		Amount CN 2024		Total		Amount CN 2026		Total		Amount CN 2028		Total		Amount CN 2031		Total
	0.0597976	Electricity, high voltage {DE}| electricity production, hard coal | Cut-off, U		79.7296		0.151764				0.146944				0.124254				0.088512				0.0494462				0.0394752				0.479489				0.467765				0.450773				0.440237				0.424549
	0.0151437	Electricity, high voltage {DE}| heat and power co-generation, hard coal | Cut-off, U		20.1915		0.0384341		0.190348		0.0372136		0.184304		0.0314673		0.155844		0.0224156		0.111015		0.0125222		0.0620174		0.00999708		0.0495113		0.121431		0.601394		0.118461		0.586689		0.114158		0.565377		0.11149		0.552163		0.107517		0.532487
	5.92075e-05	Electricity, high voltage {DE}| treatment of coal gas, in power plant | Cut-off, U		0.0789427		0.000150266				0.000145494				0.000123028				8.76384e-05				4.89582e-05				3.90856e-05				0.000474757				0.000463148				0.000446324				0.000435892				0.000420359
Gas
	0.035856	Electricity, high voltage {DE}| electricity production, natural gas, combined cycle power plant | Cut-off, U		27.2618		0.1004				0.0944424				0.0834331				0.0733299				0.0602386				0.0512743				0.0100571				0.0104464				0.010856				0.0108968				0.0111621
	0.0221463	Electricity, high voltage {DE}| electricity production, natural gas, conventional power plant | Cut-off, U		16.8382		0.0620118				0.0583321				0.0515322				0.045292				0.0372062				0.0316694				0.00621176				0.00645219				0.0067052				0.00673038				0.00689427
	0.00119961	Electricity, high voltage {DE}| heat and power co-generation, natural gas, combined cycle power plant, 400MW electrical | Cut-off, U		0.912083		0.00335903		0.368281		0.00315971		0.346428		0.00279138		0.306044		0.00245336		0.268984		0.00201537		0.220963		0.00171545		0.188081		0.000336476		0.036891		0.000349499		0.0383188		0.000363204		0.0398214		0.000364568		0.0399709		0.000373446		0.0409443
	0.072317	Electricity, high voltage {DE}| heat and power co-generation, natural gas, conventional power plant, 100MW electrical | Cut-off, U		54.9836		0.202494				0.190478				0.168274				0.147897				0.121494				0.103414				0.020284				0.0210691				0.0218952				0.0219775				0.0225126
	5.72976e-06	Electricity, high voltage {DE}| treatment of blast furnace gas, in power plant | Cut-off, U		0.00435641		1.60439e-05				1.50918e-05				1.33325e-05				1.17181e-05				9.62608e-06				8.19359e-06				1.60712e-06				1.66933e-06				1.73479e-06				1.7413e-06				1.7837e-06
Oil
	0.00132357	Electricity, high voltage {DE}| electricity production, oil | Cut-off, U		84.4093		0.00214129		0.00253679		0.00206929		0.00245149		0.00186669		0.00221148		0.00160551		0.00190206		0.00130798		0.00154957		0.00119894		0.00142039		0.00119501		0.00141573		0.00114733		0.00135925		0.00090509		0.00107226		0.000515948		0.000611246		0.000102513		0.000121448
	0.00024447	Electricity, high voltage {DE}| heat and power co-generation, oil | Cut-off, U		15.5907		0.000395505				0.000382206				0.000344786				0.000296545				0.00024159				0.00022145				0.000220723				0.000211917				0.000167174				9.52977e-05				1.89346e-05
Nuclear
	0.0264889	Electricity, high voltage {DE}| electricity production, nuclear, boiling water reactor | Cut-off, U		21.3128		0.0381885		0.179181		0.0382997		0.179703		0.0378073		0.177393		0.0366002		0.171729		0.03432		0.16103		0.0311003		0.145923		0.00967634		0.0454016		0.00977539		0.0458663		0.0102655		0.0481657		0.0110475		0.0518349		0.0122503		0.0574788
	0.0977976	Electricity, high voltage {DE}| electricity production, nuclear, pressure water reactor | Cut-off, U		78.6872		0.140993				0.141403				0.139585				0.135129				0.12671				0.114823				0.0357252				0.0360909				0.0379002				0.0407875				0.0452284
Wind
	0.0368133	Electricity, high voltage {DE}| electricity production, wind, <1MW turbine, onshore | Cut-off, U		13.7066		0.0146976				0.015448				0.0193916				0.0257781				0.0333752				0.0370072				0.0106909				0.0108698				0.011302				0.0118084				0.0127343
	0.0221173	Electricity, high voltage {DE}| electricity production, wind, >3MW turbine, onshore | Cut-off, U		8.23486		0.00883026		0.10723		0.0092811		0.112705		0.0116504		0.141477		0.0154874		0.188071		0.0200517		0.243498		0.0222338		0.269996		0.00642303		0.0779981		0.00653055		0.0793038		0.0067902		0.0824568		0.00709446		0.0861516		0.00765074		0.0929067
	0.00768147	Electricity, high voltage {DE}| electricity production, wind, 1-3MW turbine, offshore | Cut-off, U		2.86001		0.0030668				0.00322338				0.00404626				0.00537886				0.00696407				0.00772192				0.00223075				0.0022681				0.00235827				0.00246394				0.00265714
	0.20197	Electricity, high voltage {DE}| electricity production, wind, 1-3MW turbine, onshore | Cut-off, U		75.1986		0.0806356				0.0847526				0.106389				0.141427				0.183107				0.203033				0.0586534				0.0596353				0.0620063				0.0647847				0.0698645
Hydro
	0.0133252	Electricity, high voltage {DE}| electricity production, hydro, pumped storage | Cut-off, U		26.4423		0.0173481				0.0177969				0.0179509				0.0173614				0.0165476				0.0158744				0.0380108				0.0381339				0.038122				0.0378521				0.0373983
	0.00593099	Electricity, high voltage {DE}| electricity production, hydro, reservoir, non-alpine region | Cut-off, U		11.7694		0.00772159		0.0656074		0.00792131		0.0673044		0.00798985		0.0678868		0.00772749		0.0656576		0.00736526		0.0625798		0.00706561		0.0600339		0.0169184		0.14375		0.0169732		0.144215		0.0169679		0.14417		0.0168478		0.143149		0.0166458		0.141433
	0.0311372	Electricity, high voltage {DE}| electricity production, hydro, run-of-river | Cut-off, U		61.7883		0.0405377				0.0415862				0.0419461				0.0405687				0.038667				0.0370939				0.0888204				0.0891081				0.0890804				0.0884495				0.0873891
Solar
	0.0196634	Electricity, high voltage {ES}| electricity production, solar thermal parabolic trough, 50 MW | Cut-off, U		97.7961		0.0661004		0.06759		0.0857976		0.0877311		0.126909		0.129769		0.169736		0.173561		0.224733		0.229798		0.261243		0.26713		0.0796884		0.0814842		0.0933195		0.0954225		0.110776		0.113273		0.118428		0.121097		0.127641		0.130518
	0.00044313	Electricity, high voltage {ES}| electricity production, solar tower power plant, 20 MW | Cut-off, U		2.20391		0.00148962				0.00193352				0.00285999				0.00382514				0.00506455				0.00588731				0.00179584				0.00210303				0.00249644				0.00266887				0.0028765
Geothermal
		Electricity, high voltage {DE}| electricity production, deep geothermal | Cut-off, U		100		0.00370466		0.00370466		0.00379809		0.00379809		0.00395872		0.00395872		0.00409313		0.00409313		0.00432063		0.00432063		0.00459987		0.00459987		2.18561e-05		2.18561e-05		2.14715e-05		2.14715e-05		2.07755e-05		2.07755e-05		2.01527e-05		2.01527e-05		1.9302e-05		1.9302e-05
Lignite
	0.165282	Electricity, high voltage {DE}| electricity production, lignite | Cut-off, U		97.0407		0		0		0		0		0		0		0		0		0		0		0		0		0		0		0		0		0		0		0		0		0		0
	0.00504028	Electricity, high voltage {DE}| heat and power co-generation, lignite | Cut-off, U		2.95925		0				0				0				0				0				0				0				0				0				0				0
Wood
		Electricity, high voltage {DE}| heat and power co-generation, wood chips, 6667 kW, state-of-the-art 2014 | Cut-off, U		100		0		0		0		0		0		0		0		0		0		0		0		0		0		0		0		0		0		0		0		0		0		0
Bio
		Electricity, high voltage {DE}| heat and power co-generation, biogas, gas engine | Cut-off, U		100		0.0155202		0.0155202		0.0155758		0.0155758		0.0154163		0.0154163		0.0149863		0.0149863		0.0142433		0.0142433		0.0133041		0.0133041		0.0116435		0.0116435		0.00880326		0.00880326		0.0056427		0.0056427		0.00500199		0.00500199		0.00409163		0.00409163
								1				1				1				1				1				1				1				1				1				1				1
[truncated: 26 more columns]

## Sheet: Calculation 3
Calculation of CO2 eq. emissions from the generation of electricity and the installation of PV . Refer to Supplementary Note 1 for a detailed walkthough of how these results were calculated.
Calculating the “Solar Photovoltaic (PV)” impact per kWh. (data used for Fig. 5)
Table A					Table B
Climate change impact (kg CO2 equivalent) per kWh					Impact of the "Solar PV" electricity mix (from Fig. 5)
Year	PERC	TOPCon			Year	PERC:TOPCon Market Share	Contribution from Passivated Emitter Rear Cell (PERC) (kg CO2 equivalent per kWh)	Contribution from Tunnel Oxide Passivated Contact (TOPCon) (kg CO2 equivalent per kWh)	Combined Impact (kg CO2 equivalent per kWh)
2023	0.0291	0.0272604			2023	70 : 30	0.02037	0.00817812	0.0285481
2024	0.0284428	0.0264942			2024	45 : 55	0.0127993	0.0145718	0.0273711
2026	0.0274207	0.0255048			2026	23 : 77	0.00630675	0.0196387	0.0259455
2028	0.023117	0.0211522			2028	15 : 85	0.00346755	0.0179794	0.0214469
2031	0.0219316	0.0197616			2031	3 : 97	0.000657947	0.0191688	0.0198267
2034	0.0192955	0.0173286			2034	0 / 100	0	0.0173286	0.0173286
					Example: For 2023	PERC is 70% TOPCon is 30% of PV market	Example: 0.0291 * 0.70 = 0.02037	Example: 0.02726 * 0.30 = 0.0818	Example: 0.02037 + 0.0818 = 0.02855
Calculating the output from PERC and TOPCon PV between 2023-2035
Table C					Table D							Table E						Table F
Area of PV (m2) deployed over the investigated time period (2023-2035)					Electricity output (kWh) from 1m2 deployed PV area - within the investigated time period (2023-2035)							Electricity output (kWh) from all deployed PV module area - within the investgiated time period (2023-2034)						Electricity output (kWh) from all deployed PV module area - Over whole PV lifetime
Year	PERC	TOPCon			Year	# Years producing electricity (year X to 2035)	PERC	TOPCon	Total (sum PERC and TOPCon)			Year	PERC	TOPCon				Year	PERC	TOPCon (Area (m2) * (Total kWh m-2)
2023	2.90698e+09	1.18521e+09			2023	12 years	1968.01	2068.7	4036.71			2023	5.72096e+12	2.45184e+12				2023	1.36823e+13	5.86386e+12
2024	5.02327e+09	5.81641e+09			2024	11 years	1826.18	1927.63	3753.81			2024	9.17337e+12	1.12119e+13				2024	2.38743e+13	2.91797e+13
2026	3.4795e+09	1.09903e+10			2026	8 years	1351.09	1432.03	2783.12			2026	4.70111e+12	1.57385e+13				2026	1.66981e+13	5.59022e+13
2028	3.64887e+09	1.92631e+10			2028	6 years	1025.63	1100.91	2126.54			2028	3.7424e+12	2.12069e+13				2028	2.06145e+13	1.16816e+14
2031	8.3022e+08	2.47008e+10			2031	4 years	689.64	749.472	1439.11			2031	572553206784	18512553686016				2031	4.83704e+12	1.56398e+14
2034	0	7.89141e+09			2034	1 year	174.24	190.08	364.32			2034	0	1500000000000				2034	0	5.55486e+13
															Combined (kWh)						Combined (kWh)
(Area per Wp * Market Share(/100) * Additions(*Tera (1E12))	Example: (5.93E-3)*0.7*(0.7E12) = 2.91E9	Example: (5.64E-3)*0.3*(0.7E12) = 1.19E9			Sum electricity output for the number of years from the Calculation 1 sheet as an example	Example: 2023 - to - 2035 = 12 years	Example: Sum cells C21:C32 = 1.97E3	Example: repeat for TOPCon but update cell B16, to represent TOPCon (i.e. 22.6) as well as other variables if not for 2023	Example: 1.97E3 + 2.07E3 = 4.04E3			Total	2.39104e+13	7.06217e+13	9.45321e+13			Total	7.97063e+13	4.19708e+14	4.99414e+14
Area/Wp is available in Supplementary Table 10 (using Calculation 1) Market share and additions are provided in Supplementary Table 14
												Multiply kWh for 1m2 - within the investigated time period - by the area of PV module deployed			94532.1	TWh					499414	TWh
															~95,000	TWh					~500,000	TWh
Climate change impact corresponding to kWh produced between 2023-2035
Table G								Table H
Climate change impact (kg CO2 equivalent) of electricity produced within the investigated time period (2023-2035) (Impact per kWh * kWh produced within time period, 2023-2034)								Climate change impact (kg CO2 equivalent) of electricity produced over whole lifetime, assuming beyond 2034 will remain a constant impact (impact per kWh * Total electricity produced over lifetime)
Year	PERC	TOPCon						Year	PERC	TOPCon
2023	1.6648e+11	6.68382e+10						2023	3.98157e+11	1.59851e+11
2024	2.60917e+11	2.9705e+11						2024	6.79053e+11	7.73093e+11
2026	1.28908e+11	4.01408e+11						2026	4.57872e+11	1.42578e+12
2028	8.65132e+10	4.48573e+11						2028	4.76546e+11	2.47091e+12
2031	1.2557e+10	3.65838e+11						2031	1.06084e+11	3.09067e+12
2034	0	2.59928e+10						2034	0	9.62577e+11
		Total	2.26108e+12	kg CO2 equivalent						Total	1.10006e+13	kg CO2 equivalent
			2.26108e+09	tonnes CO2 equivalent							1.10006e+10	tonnes CO2 equivalent
			2.26108	Gt CO2 equivalent							11.0006	Gt CO2 equivalent
Climate change impact from different locations corresponding to the kWh produced by the PV between 2023-2035
Table I						Table J
Climate change impact (kg CO2 equivalent) per kWh of each future electricity mix over time, based on Energy Information Administration (EIA) 3						Climate change impact (kg CO2 equivalent) for the equivalent kWh produced by PV within the investigated time period, for each EIA electricity mix over time
Year	China (Future)	India (Future)	United States (Future)	Europe (Future)		Year	China (Future)	India (Future)	United States (Future)	Europe (Future)
2023	0.694924	0.774211	0.442433	0.326894		2023	5.67948e+12	6.32748e+12	3.61592e+12	2.67164e+12
2024	0.681195	0.750658	0.425727	0.317058		2024	1.38863e+13	1.53024e+13	8.67855e+12	6.46331e+12
2026	0.660637	0.716577	0.376973	0.298305		2026	1.35032e+13	1.46466e+13	7.70519e+12	6.09724e+12
2028	0.646982	0.695523	0.312879	0.280471		2028	1.61418e+13	1.73528e+13	7.80613e+12	6.99758e+12
2031	0.627056	0.644179	0.239197	0.26009		2031	1.19674e+13	1.22942e+13	4.56511e+12	4.96385e+12
2034	0.608241	0.55331	0.210434	0.247027		2034	9.12361e+11	8.29965e+11	3.1565e+11	3.70541e+11
						Total (kg CO2 equivalent)	6.20906e+13	6.67534e+13	3.26865e+13	2.75642e+13
						tonnes CO2 equivalent	6.20906e+10	6.67534e+10	3.26865e+10	2.75642e+10
						Gt CO2 equivalent	62.0906	66.7534	32.6865	27.5642
							62.0906	66.7534	32.6865	27.5642

## Sheet: Calculation 4
		Calculations for the composition of each electricity mix, explained in Supplementary Note 1.
		Equal	More Coal	More Hydro	More Nuclear	More PV	More Wind	More Gas	More Oil	More Hydro	More Geo	More Bio
1	Coal	0.1	0.15	0.0944444	0.0944444	0.0944444	0.0944444	0.0944444	0.0944444	0.0944444	0.0944444	0.0944444
2	Gas	0.1	0.0944444	0.0944444	0.0944444	0.0944444	0.0944444	0.15	0.0944444	0.0944444	0.0944444	0.0944444
3	Oil	0.1	0.0944444	0.0944444	0.0944444	0.0944444	0.0944444	0.0944444	0.15	0.0944444	0.0944444	0.0944444
4	Nuclear	0.1	0.0944444	0.0944444	0.15	0.0944444	0.0944444	0.0944444	0.0944444	0.0944444	0.0944444	0.0944444
5	Wind	0.1	0.0944444	0.0944444	0.0944444	0.0944444	0.15	0.0944444	0.0944444	0.0944444	0.0944444	0.0944444
6	Hydro	0.1	0.0944444	0.15	0.0944444	0.0944444	0.0944444	0.0944444	0.0944444	0.15	0.0944444	0.0944444
7	Solar	0.1	0.0944444	0.0944444	0.0944444	0.15	0.0944444	0.0944444	0.0944444	0.0944444	0.0944444	0.0944444
8	Geothermal	0.1	0.0944444	0.0944444	0.0944444	0.0944444	0.0944444	0.0944444	0.0944444	0.0944444	0.15	0.0944444
9	Bio	0.1	0.0944444	0.0944444	0.0944444	0.0944444	0.0944444	0.0944444	0.0944444	0.0944444	0.0944444	0.15
10	Other (wood & lignite)	0.1	0.0944444	0.0944444	0.0944444	0.0944444	0.0944444	0.0944444	0.0944444	0.0944444	0.0944444	0.0944444
		1	1	1	1	1	1	1	1	1	1	1
Source	Input
Coal		Input		Percentage		Amount for mix(Equal)		Total		Amount More Coal		Total		Amount More Hydro		Total		Amount More Nuclear		Total		Amount More PV		Total		Amount More Wind		Total		More Gas		Total		More Oil		Total		More Hydro		Total		More Geo		Total		More Bio		Total
	0.0597976	Electricity, high voltage {DE}| electricity production, hard coal | Cut-off, U		79.7296		0.0797296				0.119594				0.0753001				0.0753001				0.0753001				0.0753001				0.0753001				0.0753001				0.0753001				0.0753001				0.0753001
	0.0151437	Electricity, high voltage {DE}| heat and power co-generation, hard coal | Cut-off, U		20.1915		0.0201915		0.1		0.0302872		0.15		0.0190697		0.0944444		0.0190697		0.0944444		0.0190697		0.0944444		0.0190697		0.0944444		0.0190697		0.0944444		0.0190697		0.0944444		0.0190697		0.0944444		0.0190697		0.0944444		0.0190697		0.0944444
	5.92075e-05	Electricity, high voltage {DE}| treatment of coal gas, in power plant | Cut-off, U		0.0789427		7.89427e-05				0.000118414				7.4557e-05				7.4557e-05				7.4557e-05				7.4557e-05				7.4557e-05				7.4557e-05				7.4557e-05				7.4557e-05				7.4557e-05
Gas
	0.035856	Electricity, high voltage {DE}| electricity production, natural gas, combined cycle power plant | Cut-off, U		27.2618		0.0272618				0.0257473				0.0257473				0.0257473				0.0257473				0.0257473				0.0408927				0.0257473				0.0257473				0.0257473				0.0257473
	0.0221463	Electricity, high voltage {DE}| electricity production, natural gas, conventional power plant | Cut-off, U		16.8382		0.0168382				0.0159027				0.0159027				0.0159027				0.0159027				0.0159027				0.0252573				0.0159027				0.0159027				0.0159027				0.0159027
	0.00119961	Electricity, high voltage {DE}| heat and power co-generation, natural gas, combined cycle power plant, 400MW electrical | Cut-off, U		0.912083		0.000912083		0.1		0.000861412		0.0944444		0.000861412		0.0944444		0.000861412		0.0944444		0.000861412		0.0944444		0.000861412		0.0944444		0.00136812		0.15		0.000861412		0.0944444		0.000861412		0.0944444		0.000861412		0.0944444		0.000861412		0.0944444
	0.072317	Electricity, high voltage {DE}| heat and power co-generation, natural gas, conventional power plant, 100MW electrical | Cut-off, U		54.9836		0.0549836				0.051929				0.051929				0.051929				0.051929				0.051929				0.0824754				0.051929				0.051929				0.051929				0.051929
	5.72976e-06	Electricity, high voltage {DE}| treatment of blast furnace gas, in power plant | Cut-off, U		0.00435641		4.35641e-06				4.11439e-06				4.11439e-06				4.11439e-06				4.11439e-06				4.11439e-06				6.53462e-06				4.11439e-06				4.11439e-06				4.11439e-06				4.11439e-06
Oil
	0.00132357	Electricity, high voltage {DE}| electricity production, oil | Cut-off, U		84.4093		0.0844093		0.1		0.0797199		0.0944444		0.0797199		0.0944444		0.0797199		0.0944444		0.0797199		0.0944444		0.0797199		0.0944444		0.0797199		0.0944444		0.126614		0.15		0.0797199		0.0944444		0.0797199		0.0944444		0.0797199		0.0944444
	0.00024447	Electricity, high voltage {DE}| heat and power co-generation, oil | Cut-off, U		15.5907		0.0155907				0.0147246				0.0147246				0.0147246				0.0147246				0.0147246				0.0147246				0.0233861				0.0147246				0.0147246				0.0147246
Nuclear
	0.0264889	Electricity, high voltage {DE}| electricity production, nuclear, boiling water reactor | Cut-off, U		21.3128		0.0213128		0.1		0.0201287		0.0944444		0.0201287		0.0944444		0.0319692		0.15		0.0201287		0.0944444		0.0201287		0.0944444		0.0201287		0.0944444		0.0201287		0.0944444		0.0201287		0.0944444		0.0201287		0.0944444		0.0201287		0.0944444
	0.0977976	Electricity, high voltage {DE}| electricity production, nuclear, pressure water reactor | Cut-off, U		78.6872		0.0786872				0.0743157				0.0743157				0.118031				0.0743157				0.0743157				0.0743157				0.0743157				0.0743157				0.0743157				0.0743157
Wind
	0.0368133	Electricity, high voltage {DE}| electricity production, wind, <1MW turbine, onshore | Cut-off, U		13.7066		0.0137066				0.0129451				0.0129451				0.0129451				0.0129451				0.0205599				0.0129451				0.0129451				0.0129451				0.0129451				0.0129451
	0.0221173	Electricity, high voltage {DE}| electricity production, wind, >3MW turbine, onshore | Cut-off, U		8.23486		0.00823486		0.1		0.00777737		0.0944444		0.00777737		0.0944444		0.00777737		0.0944444		0.00777737		0.0944444		0.0123523		0.15		0.00777737		0.0944444		0.00777737		0.0944444		0.00777737		0.0944444		0.00777737		0.0944444		0.00777737		0.0944444
	0.00768147	Electricity, high voltage {DE}| electricity production, wind, 1-3MW turbine, offshore | Cut-off, U		2.86001		0.00286001				0.00270112				0.00270112				0.00270112				0.00270112				0.00429002				0.00270112				0.00270112				0.00270112				0.00270112				0.00270112
	0.20197	Electricity, high voltage {DE}| electricity production, wind, 1-3MW turbine, onshore | Cut-off, U		75.1986		0.0751986				0.0710209				0.0710209				0.0710209				0.0710209				0.112798				0.0710209				0.0710209				0.0710209				0.0710209				0.0710209
Hydro
	0.0133252	Electricity, high voltage {DE}| electricity production, hydro, pumped storage | Cut-off, U		26.4423		0.0264423				0.0249733				0.0396635				0.0249733				0.0249733				0.0249733				0.0249733				0.0249733				0.0396635				0.0249733				0.0249733
	0.00593099	Electricity, high voltage {DE}| electricity production, hydro, reservoir, non-alpine region | Cut-off, U		11.7694		0.0117694		0.1		0.0111155		0.0944444		0.0176541		0.15		0.0111155		0.0944444		0.0111155		0.0944444		0.0111155		0.0944444		0.0111155		0.0944444		0.0111155		0.0944444		0.0176541		0.15		0.0111155		0.0944444		0.0111155		0.0944444
	0.0311372	Electricity, high voltage {DE}| electricity production, hydro, run-of-river | Cut-off, U		61.7883		0.0617883				0.0583556				0.0926824				0.0583556				0.0583556				0.0583556				0.0583556				0.0583556				0.0926824				0.0583556				0.0583556
Solar
	0.0196634	Electricity, high voltage {ES}| electricity production, solar thermal parabolic trough, 50 MW | Cut-off, U		97.7961		0.0977961		0.1		0.092363		0.0944444		0.092363		0.0944444		0.092363		0.0944444		0.146694		0.15		0.092363		0.0944444		0.092363		0.0944444		0.092363		0.0944444		0.092363		0.0944444		0.092363		0.0944444		0.092363		0.0944444
	0.00044313	Electricity, high voltage {ES}| electricity production, solar tower power plant, 20 MW | Cut-off, U		2.20391		0.00220391				0.00208147				0.00208147				0.00208147				0.00330587				0.00208147				0.00208147				0.00208147				0.00208147				0.00208147				0.00208147
Geothermal
		Electricity, high voltage {DE}| electricity production, deep geothermal | Cut-off, U		100		0.1		0.1		0.0944444		0.0944444		0.0944444		0.0944444		0.0944444		0.0944444		0.0944444		0.0944444		0.0944444		0.0944444		0.0944444		0.0944444		0.0944444		0.0944444		0.0944444		0.0944444		0.15		0.15		0.0944444		0.0944444
Lignite							Take Half																								Take Half				Take Half				Take Half				Take Half				Take Half
	0.165282	Electricity, high voltage {DE}| electricity production, lignite | Cut-off, U		97.0407		0.0970407	0.0485204			0.0458248		0.0472222		0.0458248		0.0472222		0.0458248		0.0472222		0.0458248		0.0472222		0.0458248		0.0472222		0.0916496	0.0458248	0.0472222		0.0916496	0.0458248	0.0472222		0.0916496	0.0458248	0.0472222		0.0916496	0.0458248	0.0472222		0.0916496	0.0458248	0.0472222
	0.00504028	Electricity, high voltage {DE}| heat and power co-generation, lignite | Cut-off, U		2.95925		0.00295925	0.00147963	0.05		0.00139742				0.00139742				0.00139742				0.00139742				0.00139742				0.00279485	0.00139742			0.00279485	0.00139742			0.00279485	0.00139742			0.00279485	0.00139742			0.00279485	0.00139742
Wood																																Take Half				Take Half				Take Half				Take Half				Take Half
		Electricity, high voltage {DE}| heat and power co-generation, wood chips, 6667 kW, state-of-the-art 2014 | Cut-off, U		100		0.1	Take Half	0.05		0.0472222		0.0472222		0.0472222		0.0472222		0.0472222		0.0472222		0.0472222		0.0472222		0.0472222		0.0472222		0.0944444		0.0472222		0.0944444		0.0472222		0.0944444		0.0472222		0.0944444		0.0472222		0.0944444		0.0472222
Bio
		Electricity, high voltage {DE}| heat and power co-generation, biogas, gas engine | Cut-off, U		100		0.1		0.1		0.0944444		0.0944444		0.0944444		0.0944444		0.0944444		0.0944444		0.0944444		0.0944444		0.0944444		0.0944444		0.0944444		0.0944444		0.0944444		0.0944444		0.0944444		0.0944444		0.0944444		0.0944444		0.15		0.15
						1						1				1				1				1				1				1				1				1				1				1
