# Supplementary material for: Maximising environmental savings from silicon photovoltaics manufacturing to 2035
Source: Nat Commun. 2026 Feb 3;17:2311. doi: 10.1038/s41467-026-69165-x (PMC12976067; doi:10.1038/s41467-026-69165-x)
Supplement: Supplementary file 5 — Source data [file 41467_2026_69165_MOESM5_ESM.xlsx]

## Sheet: Contents
Name	Title	Description
Source Data 1	Fig 1	Fig. 1 | Normalised environmental impact of manufacturing 1 Watt peak (Wp) PERC and TOPCon modules.
Source Data 2	Supplementary Figure 1	Supplementary Figure 1 | Environmental impact of manufacturing 1 Watt peak (Wp) of PERC and TOPCon modules.
Source Data 3	Fig 2	Fig. 2 | Normalised environmental impact of 1 Watt peak (Wp) TOPCon module manufacturing stages
Source Data 4	Fig 3	Fig. 3 | Environmental impact of 1 Watt peak (Wp) TOPCon manufacturing in different geographical locations.
Source Data 5	Fig 4	Fig. 4 | Cumulative environmental impact from photovoltaics manufacturing due to from global deployment between 2023 to 2034.
Source Data 6	Fig 5	Fig. 5 | Climate change emissions (kg CO2 equivalent) per kilowatt hour (kWh) to 2034.
Source Data 7	Fig 6	Fig. 6 | Sensitivity analysis on Climate change due to sub-grid electricity mix on the impact of manufacturing 1 Watt peak (Wp) PERC and TOPCon module.
Source Data 8	Fig 7	Fig. 7 | Sensitivity analysis of the electricity mix composition on 1 Watt peak (Wp) TOPCon manufacturing.
Source Data 9	Fig 8	Fig. 8 | Sensitivity analysis showing the percentage decrease as a result of inventory changes.
Source Data 10	Fig 9	Fig. 9 | Results from Monte Carlo uncertainty analysis with a confidence interval of 95% over 10,000 runs
	Supplementary Data References
	1	Müller. A., Friedrich. L., Reichel. C., Herceg. S., Mittag. M. and Neuhaus. D.H. A comparative life cycle assessment of silicon PV modules: Impact of module design, manufacturing location and inventory. Sol. Energy Mater. Sol. Cells. 230, 111277 (2021).
	2	Frischknecht. R., Stolz. P., Heath. G., Raugei. M., Sinha. P. and de Wild-Scholten. M. Methodology Guidelines on Life Cycle Assessment of Photovoltaic Electricity, 4th edition, IEA PVPS Task 12, International Energy Agency Photovoltaic Power Systems Programme. (2020)
	3	Energy Information Administration (EIA) International Energy Outlook, 2023, https://www.eia.gov/outlooks/ieo/pdf/IEO2023_Narrative.pdf (2024)

## Sheet: Fig 1
Normalised Values for PERC vs TOPCon Manufacturing 1 Watt peak (Wp)
	PERC	PERC	PERC	PERC	TOPCon	TOPCon	TOPCon	TOPCon
Damage category (Arbitrary units)	Wafer	Cell	Panel	Transport	Wafer	Cell	Panel	Transport
Climate change	7.16553e-05	1.19958e-05	2.00504e-05	4.06597e-06	6.81503e-05	9.68377e-06	1.90699e-05	3.86713e-06
Particulate matter	6.45468e-05	1.35246e-05	2.35138e-05	2.89068e-06	6.13898e-05	1.1655e-05	2.23639e-05	2.74931e-06
Eutrophication, freshwater	6.136e-05	1.78823e-05	5.31052e-05	2.60195e-06	5.83584e-05	1.61486e-05	5.05082e-05	2.4747e-06
Photochemical ozone formation	4.21182e-05	3.13337e-05	1.98073e-05	9.05497e-06	4.00581e-05	2.91857e-05	1.88386e-05	8.61214e-06
Resource use, fossils	8.22123e-05	1.29186e-05	2.95474e-05	6.68957e-06	7.81906e-05	9.76963e-06	2.81024e-05	6.36242e-06
Resource use, minerals and metals	1.37159e-05	7.84299e-05	8.90148e-05	5.63033e-07	1.30446e-05	0.000116002	8.46616e-05	5.35499e-07

## Sheet: Fig S1
Normalised Values for PERC vs TOPCon Manufacturing 1 Watt peak (Wp)
		PERC	PERC	PERC	PERC	PERC	PERC	PERC	TOPCon	TOPCon	TOPCon	TOPCon	TOPCon	TOPCon	TOPCon
Damage category (A.U.)	Units	Wafer	Wafer Factory	Cell	Cell Factory	Panel	Panel Factory	Transport	Wafer	Wafer Factory	Cell	Cell Factory	Panel	Panel Factory	Transport
Acidification	moles H+ eq.	5.05043e-05	2.57017e-07	6.88403e-06	2.65516e-07	2.70132e-05	1.40702e-06	1.03681e-05	4.80341e-05	2.44448e-07	5.38144e-06	2.52532e-07	2.56921e-05	1.33822e-06	9.8611e-06
Climate change	kg carbon dioxide eq.	7.14889e-05	1.66413e-07	1.15515e-05	4.44266e-07	1.8978e-05	1.07247e-06	4.06597e-06	6.7992e-05	1.58275e-07	9.26123e-06	4.22539e-07	1.80499e-05	1.02002e-06	3.86713e-06
Ecotoxicity, freshwater	comparative toxic unit ecosystems	3.2045e-05	4.48982e-07	1.18616e-05	1.07227e-06	3.16639e-05	2.00761e-06	2.27766e-06	3.04757e-05	4.27025e-07	1.01842e-05	1.01983e-06	3.01154e-05	1.90943e-06	2.16628e-06
Particulate matter	disease incidence	6.42945e-05	2.5227e-07	1.29787e-05	5.45849e-07	2.14073e-05	2.10649e-06	2.89068e-06	6.11498e-05	2.39933e-07	1.11359e-05	5.19155e-07	2.03604e-05	2.00348e-06	2.74931e-06
Eutrophication, marine	kg N eq.	3.01796e-05	8.81911e-08	4.40066e-06	1.94347e-07	1.09974e-05	6.05661e-07	6.19818e-06	2.8703e-05	8.38783e-08	3.79932e-06	1.84843e-07	1.04596e-05	5.76042e-07	5.89507e-06
Eutrophication, freshwater	kg P eq.	6.08362e-05	5.23776e-07	1.72906e-05	5.91683e-07	5.17264e-05	1.37887e-06	2.60195e-06	5.78602e-05	4.98161e-07	1.55859e-05	5.62748e-07	4.91968e-05	1.31144e-06	2.4747e-06
Eutrophication, terrestrial	moles N eq.	3.53279e-05	1.61893e-07	4.79979e-06	2.3289e-07	1.36136e-05	1.50984e-06	7.64022e-06	3.36e-05	1.53976e-07	4.05003e-06	2.215e-07	1.29478e-05	1.436e-06	7.26658e-06
Human toxicity, cancer	comparative toxic unit for human toxicity	3.24353e-05	2.35789e-06	1.19631e-05	9.77439e-06	2.09025e-05	1.03958e-05	5.56107e-06	3.08472e-05	2.24258e-06	9.11738e-06	9.29639e-06	1.98803e-05	9.88741e-06	5.28911e-06
Human toxicity, non-cancer	comparative toxic unit for human toxicity	2.32873e-05	6.98677e-07	5.03137e-06	3.65456e-07	5.16088e-05	1.08116e-06	1.35417e-06	2.21482e-05	6.64509e-07	3.83871e-06	3.47584e-07	4.90849e-05	1.02829e-06	1.28794e-06
Ionising radiation	kilobecquerels U-235 eq.	5.3582e-06	1.4426e-08	1.49926e-06	1.92152e-08	1.19076e-06	6.20191e-08	5.42667e-07	5.09609e-06	1.37205e-08	8.62124e-07	1.82755e-08	1.13253e-06	5.89861e-08	5.16129e-07
Land use	Points	1.64651e-06	6.09061e-08	2.30683e-07	7.07742e-08	2.63718e-06	5.03969e-07	1.63402e-07	1.56597e-06	5.79276e-08	1.88731e-07	6.73131e-08	2.50821e-06	4.79323e-07	1.55411e-07
Ozone depletion	kg chlorofluorocarbon-11 eq.	7.20904e-08	2.2588e-10	1.0494e-07	4.19027e-10	4.60984e-08	1.32686e-09	8.03256e-08	6.85626e-08	2.14834e-10	5.23687e-08	3.98535e-10	4.3844e-08	1.26197e-09	7.63974e-08
Photochemical ozone formation	kg non-methane volatile organic compound eq.	4.1976e-05	1.42233e-07	3.10079e-05	3.25803e-07	1.89041e-05	9.03165e-07	9.05497e-06	3.99228e-05	1.35277e-07	2.88758e-05	3.0987e-07	1.79796e-05	8.58997e-07	8.61214e-06
Resource use, fossils	megajoules	8.19989e-05	2.13358e-07	1.2436e-05	4.82664e-07	2.82679e-05	1.27954e-06	6.68957e-06	7.79877e-05	2.02924e-07	9.31057e-06	4.5906e-07	2.68855e-05	1.21697e-06	6.36242e-06
Resource use, minerals and metals	kg Sb eq.	1.21509e-05	1.565e-06	7.79564e-05	4.73571e-07	8.58236e-05	3.19121e-06	5.63033e-07	1.15561e-05	1.48847e-06	0.000115551	4.50411e-07	8.16265e-05	3.03515e-06	5.35499e-07
Water use	cubic meters of water deprived	8.97702e-06	3.38233e-08	1.1556e-05	9.354e-08	5.57389e-06	1.93112e-07	2.40123e-07	8.53787e-06	3.21692e-08	7.46433e-06	8.89656e-08	5.3013e-06	1.83668e-07	2.2838e-07

## Sheet: Fig 2
Normalised Values for TOPCon Manufacturing 1 Watt peak (Wp)
Fig 2a
Wafer
Damage category (Arbitrary units)	Brass	Sodium Hydroxide	Electricity	Other Wafer Materials	Other Cz-Si materials	Other Poly-Si Materials	Other MG-Si Materials
Climate change	3.33201e-08	1.72293e-07	6.11145e-05	1.11418e-06	2.03606e-07	2.52644e-06	2.82764e-06
Particulate matter	6.84353e-08	1.13316e-07	5.71615e-05	1.18313e-06	1.4016e-06	4.1485e-07	8.0702e-07
Eutrophication, freshwater	8.5582e-07	3.7546e-07	5.1631e-05	1.57242e-06	3.19797e-07	1.12822e-06	1.97748e-06
Photochemical ozone formation	8.64284e-08	1.1031e-07	3.58847e-05	6.65373e-07	1.13478e-07	9.81821e-07	2.08063e-06
Resource use, fossils	4.88203e-08	2.55059e-07	6.88043e-05	1.48357e-06	2.58843e-07	4.93931e-06	2.1978e-06
Resource use, minerals and metals	3.75302e-06	1.85637e-07	4.80526e-06	1.56504e-06	2.75332e-07	9.00614e-07	7.12354e-08
Fig 2b
Cell
Damage category (Arbitrary units)	Other	Boron (BCl3) Diffusion	SE, Oxidation & Annealing (second doping)	PePoly & Anneal	PECVD Front	PECVD Rear	Metallisation (ITRPV 2023)	Waste and Emissions
Climate change	2.05138e-07	7.79705e-07	1.44739e-06	2.05649e-06	1.30767e-06	6.46394e-07	5.81049e-07	2.2374e-06
Particulate matter	1.72343e-07	7.03188e-07	1.32423e-06	1.50037e-06	1.01407e-06	4.50271e-07	5.61434e-07	5.40996e-06
Eutrophication, freshwater	3.18983e-07	7.40102e-07	1.31033e-06	2.60941e-06	1.71368e-06	8.88019e-07	7.42645e-06	5.78905e-07
Photochemical ozone formation	1.23664e-07	4.60022e-07	8.46316e-07	1.23211e-06	7.22861e-07	3.60158e-07	1.05195e-06	2.40787e-05
Resource use, fossils	2.82362e-07	8.96622e-07	1.65292e-06	3.09906e-06	1.61563e-06	8.61548e-07	8.84599e-07	1.78272e-08
Resource use, minerals and metals	1.72039e-07	1.25502e-06	1.1622e-07	1.58098e-07	2.28304e-07	5.41647e-08	0.000113544	2.34969e-08
Fig 2c
Module Components (Arbitrary units)
Damage category	Panel Emissions	Copper	Board Box	EUR-Flat Pallet	Glass Fibre	Silicone	Solar Glass	Tin	Electricity	Others
Climate change	1.62784e-08	5.15541e-07	7.65788e-07	3.06186e-07	1.25842e-06	1.4979e-07	7.93853e-06	8.18041e-08	2.35614e-06	2.30632e-06
Particulate matter	0	1.73107e-06	8.99389e-07	5.73916e-07	9.26332e-07	1.16401e-07	1.05821e-05	1.45336e-07	2.20374e-06	1.9983e-06
Eutrophication, freshwater	0	3.38491e-05	1.6158e-06	3.7868e-07	4.34715e-07	1.6767e-07	4.08222e-06	8.95704e-07	1.99053e-06	3.13601e-06
Photochemical ozone formation	1.11256e-06	2.10496e-06	6.16759e-07	3.82229e-07	5.99439e-07	9.92559e-08	7.80368e-06	1.32477e-07	1.38346e-06	1.87024e-06
Resource use, fossils	0	6.48365e-07	1.06809e-06	4.86724e-07	2.19399e-06	2.56571e-07	9.5755e-06	1.1992e-07	2.65261e-06	3.52577e-06
Resource use, minerals and metals	0	4.14017e-05	2.86098e-07	1.57574e-07	1.11085e-07	9.62912e-08	6.6976e-06	2.48139e-05	1.85257e-07	6.05674e-06
Fig 2d
Transport (Arbitrary units)
Damage category	Freight lorry, China	Freight train, China	Freight, transoceanic ship	Freight lorry, Europe	Freight train, Europe
Climate change	4.22633e-07	2.62147e-07	2.71002e-06	4.1817e-07	2.53008e-07
Particulate matter	4.24819e-07	6.9938e-07	1.07812e-06	4.16609e-07	2.71752e-07
Eutrophication, freshwater	1.55774e-07	2.1153e-07	1.73061e-06	1.31078e-07	3.72958e-07
Photochemical ozone formation	3.62193e-07	4.42352e-07	7.45044e-06	3.78584e-07	4.21394e-07
Resource use, fossils	6.8829e-07	3.51636e-07	4.5433e-06	6.81915e-07	4.24427e-07
Resource use, minerals and metals	1.60719e-07	8.51404e-08	7.1565e-08	1.58636e-07	8.69721e-08

## Sheet: Fig 3
Raw Values for 1 Watt peak (Wp) TOPCon Manufacturing for different locations considering technological developments and future (US Energy Information Administration (EIA) Low zero-carbon cost scenario) electricity mix (Refer to Supplementary Data 4)
Fig 3a
Climate Change (kg CO2 equivalent)	China	China (Future)	India	India (Future)	United States of America	United States of America (Future)	Europe	Europe (Future)
2023	0.761132	0.624715	0.95471	0.657079	0.509873	0.495004	0.402989	0.40381
2024	0.741571	0.601989	0.929356	0.628165	0.4977	0.474602	0.393432	0.389129
2026	0.710769	0.567779	0.889174	0.585676	0.478818	0.432775	0.378588	0.365239
2028	0.692253	0.546723	0.865542	0.560457	0.466865	0.391371	0.369111	0.347582
2031	0.664141	0.516359	0.828975	0.514796	0.449519	0.343907	0.355511	0.325681
2034	0.641889	0.49177	0.799835	0.45837	0.436009	0.322006	0.344914	0.310548
Fig 3b
Particulate Matter (disease incidence)	China	China (Future)	India	India (Future)	United States of America	United States of America (Future)	Europe	Europe (Future)
2023	5.844e-08	2.47165e-08	3.217e-08	2.43291e-08	2.48974e-08	2.35889e-08	2.28553e-08	2.25537e-08
2024	5.70516e-08	2.42754e-08	3.15353e-08	2.38711e-08	2.44879e-08	2.32352e-08	2.24805e-08	2.21698e-08
2026	5.49089e-08	2.36633e-08	3.06019e-08	2.32454e-08	2.39218e-08	2.27084e-08	2.19617e-08	2.16241e-08
2028	5.35553e-08	2.31522e-08	2.99231e-08	2.27477e-08	2.34398e-08	2.21866e-08	2.15179e-08	2.11414e-08
2031	5.15765e-08	2.25564e-08	2.90401e-08	2.21358e-08	2.28865e-08	2.16255e-08	2.10119e-08	2.06097e-08
2034	5.00412e-08	2.21336e-08	2.839e-08	2.16385e-08	2.25067e-08	2.13066e-08	2.06646e-08	2.02662e-08
Fig 3c
Freshwater, eutrophication (kg P equivalent)	China	China (Future)	India	India (Future)	United States of America	United States of America (Future)	Europe	Europe (Future)
2023	0.000204857	0.000293393	0.000766104	0.000311934	0.000268347	0.000177088	0.000264591	0.000160711
2024	0.0002002	0.000282524	0.000745108	0.000298513	0.000261849	0.000172152	0.000258143	0.000155318
2026	0.000192574	0.000265856	0.00071118	0.000278489	0.000251263	0.000159597	0.000247618	0.000145917
2028	0.000187161	0.000255236	0.000691207	0.000266261	0.000244209	0.000144902	0.000240626	0.000137968
2031	0.000180652	0.000240996	0.000660909	0.000245161	0.000235021	0.000129912	0.000231504	0.000130223
2034	0.000175405	0.000228957	0.000636389	0.000218168	0.000227607	0.000124544	0.000224129	0.000126205
Fig 3d
Photochemical ozone formation (kg Non-methane volatile organic compounds equivalent)	China	China (Future)	India	India (Future)	United States of America	United States of America (Future)	Europe	Europe (Future)
2023	0.00404133	0.00299035	0.00404133	0.00291007	0.00295196	0.0029449	0.00245815	0.00240126
2024	0.00395422	0.00292565	0.00395422	0.00283676	0.00290098	0.00287837	0.00241418	0.00235037
2026	0.00382249	0.00283308	0.00382249	0.00273301	0.00282895	0.00276579	0.00235089	0.00227545
2028	0.00373274	0.00276249	0.00373274	0.00265884	0.0027701	0.0026569	0.00230046	0.00221443
2031	0.00361015	0.00267568	0.00361015	0.00255218	0.00270069	0.00253576	0.00224032	0.00214412
2034	0.00351721	0.00261155	0.00351721	0.00244286	0.00265191	0.00247143	0.00219727	0.0020948
Fig 3e
Fossil use (Megajoules)	China	China (Future)	India	India (Future)	United States of America	United States of America (Future)	Europe	Europe (Future)
2023	7.95815	7.30683	11.0117	7.46874	7.73415	7.32514	6.78288	6.14852
2024	7.75813	7.05794	10.7206	7.15202	7.54168	7.02419	6.61126	5.96463
2026	7.44429	6.68926	10.2594	6.68047	7.24037	6.42432	6.34116	5.62074
2028	7.25253	6.47133	9.98708	6.39215	7.05504	5.85571	6.17641	5.32905
2031	6.96581	6.15814	9.56749	5.88616	6.77945	5.16182	5.93033	4.94943
2034	6.73981	5.91216	9.2333	5.28231	6.56271	4.75703	5.73583	4.67352
Fig 3f
Metal use (kg Sb equivalent)	China	China (Future)	India	India (Future)	United States of America	United States of America (Future)	Europe	Europe (Future)
2023	1.36307e-05	1.38823e-05	1.3653e-05	1.38465e-05	1.36263e-05	1.38537e-05	1.36532e-05	1.38031e-05
2024	1.32155e-05	1.34973e-05	1.32371e-05	1.34661e-05	1.32112e-05	1.34866e-05	1.3237e-05	1.33744e-05
2026	1.2189e-05	1.25032e-05	1.22094e-05	1.25029e-05	1.21848e-05	1.2561e-05	1.22088e-05	1.23494e-05
2028	1.12921e-05	1.16178e-05	1.13119e-05	1.16681e-05	1.1288e-05	1.17744e-05	1.13112e-05	1.14819e-05
2031	1.07503e-05	1.10843e-05	1.0769e-05	1.12449e-05	1.07463e-05	1.13562e-05	1.07679e-05	1.09807e-05
2034	1.01308e-05	1.04644e-05	1.01486e-05	1.08042e-05	1.01268e-05	1.08031e-05	1.01471e-05	1.0402e-05

## Sheet: Fig 4
Raw Values for cumulative PERC and TOPCon Manufacturing worldwide for different locations considering technological developments and future (US Energy Information Administration (EIA) Low zero-carbon cost scenario) electricity mix (Refer to Supplementary Data 4)
Fig 3a
Climate Change (kg CO2 equivalent)	China	China (Future)	India	India (Future)	United States of America	United States of America (Future)	Europe	Europe (Future)
2023	0.558683	0.459625	0.699256	0.483135	0.37623	0.365433	0.298646	0.299242
2024	2.01481	1.64363	2.52151	1.71857	1.35689	1.30106	1.07607	1.06828
2026	3.89771	3.14921	4.87519	3.27139	2.62772	2.45039	2.08245	2.03943
2028	6.84858	5.48138	8.56278	5.66196	4.62038	4.1221	3.65957	3.52502
2031	10.0439	7.96606	12.5507	8.13913	6.78367	5.77756	5.37083	5.09285
2034	11.0067	8.70372	13.7504	8.82669	7.43768	6.26057	5.8882	5.55868
Fig 3b
Metal use (kg Sb equivalent)	China	China (Future)	India	India (Future)	United States of America	United States of America (Future)	Europe	Europe (Future)
2023	8.52545e+06	8.70811e+06	8.54164e+06	8.68214e+06	8.52226e+06	8.68736e+06	8.5418e+06	8.65066e+06
2024	3.18669e+07	3.25989e+07	3.19251e+07	3.25108e+07	3.18552e+07	3.25573e+07	3.19252e+07	3.2302e+07
2026	6.26895e+07	6.42508e+07	6.28016e+07	6.4162e+07	6.26669e+07	6.43618e+07	6.28002e+07	6.35479e+07
2028	1.09564e+08	1.1251e+08	1.09761e+08	1.12635e+08	1.09524e+08	1.13287e+08	1.09756e+08	1.11229e+08
2031	1.61034e+08	1.65586e+08	1.61321e+08	1.66483e+08	1.60975e+08	1.6767e+08	1.6131e+08	1.63807e+08
2034	1.7623e+08	1.81282e+08	1.76544e+08	1.82689e+08	1.76165e+08	1.83875e+08	1.76531e+08	1.7941e+08

## Sheet: Fig 5
Raw Life Cycle Assessment Results comparing 1 kilowatt hour (kWh) for each electricity mix and the combination of PERC and TOPCon, labelled as Solar Photovoltaics
Climate Change (kg CO2 equivalent)	Solar Photovoltaics	China (Future)	India (Future)	United States (Future)	Europe (Future)
2023	0.0285481	0.694924	0.774211	0.442433	0.326894
2024	0.0273711	0.681195	0.750658	0.425727	0.317058
2026	0.0259455	0.660637	0.716577	0.376973	0.298305
2028	0.0214469	0.646982	0.695523	0.312879	0.280471
2031	0.0198267	0.627056	0.644179	0.239197	0.26009
2034	0.0173286	0.608241	0.55331	0.210434	0.247027

## Sheet: Fig 6
Raw Climate change values (kg CO2 equivalent) for PERC and TOPCon Manufacturing 1 Watt peak (Wp) considering sub-grid mixes taken from Ecoinvent v.3.10
Location	PERC	TOPCon
China CN-SWG (South-West Grid) (Low Carbon intensity)	0.481411	0.445417
China - (Average)	0.813977	0.761132
China CN-NECG (North-East Grid) (High Carbon Intensity)	1.06538	0.999802
Switzerland (Low Carbon Intensity)	0.266881	0.24171
Europe - (Average)	0.436768	0.402989
Poland (High Carbon Intensity)	0.7627	0.712407
India - IN-North-Eastern (Low Carbon Intensity)	0.760665	0.710504
India - (Average)	1.0179	0.95471
India - IN-Eastern (High Carbon Intensity)	1.10218	1.03471
US - NPCC (Northeast Power Coordinating Council) (Low Carbon Intensity)	0.41436	0.381772
US - (Average)	0.549298	0.509873
US - HICC (Hawaii Island Coordinating Council) ( (High Carbon Intensity)	0.787771	0.736263

## Sheet: Fig 7
Relative Percentage Change comparing the impact of 1 kilowatt hour (kWh) electricity generation from various electricity resources relative to the electricity mix (Refer to Supplementary Data 6)
Fig 7a
Relative Change
Damage category	%	Reference	Coal	Nuclear	Gas	Oil
Acidification	%	0	2.16675	-1.23757	-0.6043	1.87716
Climate change	%	0	4.76836	-2.48196	1.44323	3.6798
Ecotoxicity, freshwater	%	0	1.17539	-0.762563	-0.345239	-0.243439
Particulate matter	%	0	0.0388091	-0.628181	-0.714795	2.38076
Eutrophication, marine	%	0	3.07848	-1.33263	-0.210747	0.48721
Eutrophication, freshwater	%	0	3.90796	-2.79676	-2.71132	-2.6965
Eutrophication, terrestrial	%	0	2.81072	-1.45669	-0.0889184	0.626269
Human toxicity, cancer	%	0	0.268541	-1.3278	0.433441	0.562134
Human toxicity, non-cancer	%	0	2.30736	-0.747826	-0.55815	-0.341552
Ionising radiation	%	0	-3.99199	35.9001	-4.32744	-4.12589
Land use	%	0	-0.742985	-1.69428	-1.59934	-1.30128
Ozone depletion	%	0	-1.11421	-1.36248	4.17492	3.17378
Photochemical ozone formation	%	0	1.09292	-0.958226	0.540509	1.77362
Resource use, fossils	%	0	2.96221	3.44646	1.91752	2.7634
Resource use, minerals and metals	%	0	-0.124557	-0.144179	-0.107684	-0.130365
Water use	%	0	4.28222	0.127487	-0.978196	2.8264
Fig 7b
Relative Change
Damage category	%	Reference	Hydropower	PV	Wind	Biogas	Geothermal
Acidification	%	0	-0.784702	-0.491016	-1.13517	0.0483737	-0.880249
Climate change	%	0	-1.41893	-1.89582	-2.38356	-1.50029	-2.03341
Ecotoxicity, freshwater	%	0	-0.476964	0.0199893	-0.458565	-0.355926	-0.00857946
Particulate matter	%	0	-0.557467	-0.276854	-0.760678	0.213752	-0.547118
Eutrophication, marine	%	0	-1.00467	-0.978274	-1.51225	-0.834447	-1.18877
Eutrophication, freshwater	%	0	-1.75657	-2.16146	-2.72121	-2.3411	-2.39754
Eutrophication, terrestrial	%	0	-0.919895	-0.860507	-1.38632	-0.373874	-1.08293
Human toxicity, cancer	%	0	-0.666839	-0.172461	0.430742	-0.374908	1.31586
Human toxicity, non-cancer	%	0	-0.491651	0.47997	-0.542237	-0.493205	-0.579668
Ionising radiation	%	0	-2.75308	-3.92763	-4.39698	-4.21778	-4.0043
Land use	%	0	-1.22949	-1.4841	-1.45237	-0.974797	-1.53779
Ozone depletion	%	0	-0.859396	0.0494098	-1.34467	-1.28554	-1.27647
Photochemical ozone formation	%	0	-0.602266	-0.556632	-0.903432	-0.21077	-0.746186
Resource use, fossils	%	0	-1.76407	-2.2783	-2.7409	-2.32063	-2.42966
Resource use, minerals and metals	%	0	-0.101164	0.971716	0.0078055	-0.106042	-0.137511
Water use	%	0	-0.976066	-0.659507	-1.3263	-1.32351	-1.28187

## Sheet: Fig 8
Percentage reduction comparing the impact of 1 Watt peak (Wp) PERC and TOPcon manufacturing relative to baseline values considering a constant China - average electricity mix
Fig 8a
Efficiency Improvement
		PERC	TOPCon
Climate change	%	11.1298	13.6525
Particulate matter	%	11.1298	13.6525
Eutrophication, freshwater	%	11.1298	13.6525
Photochemical ozone formation	%	11.1298	13.6525
Resource use, fossils	%	11.1298	13.6525
Resource use, minerals and metals	%	11.1298	13.6525
Fig 8b
Silver Reduction
		PERC	TOPCon
Climate change	%	0.235191	0.44975
Particulate matter	%	0.234411	0.446136
Eutrophication, freshwater	%	2.40052	4.5436
Photochemical ozone formation	%	0.448494	0.848573
Resource use, fossils	%	0.293733	0.563599
Resource use, minerals and metals	%	27.2552	41.3382
Fig 8c
Wafer Electricity Reduction
		PERC	TOPCon
Climate change	%	15.5026	15.7682
Particulate matter	%	14.9567	15.1409
Eutrophication, freshwater	%	10.459	10.5295
Photochemical ozone formation	%	9.58789	9.64898
Resource use, fossils	%	14.3178	14.6123
Resource use, minerals and metals	%	0.72286	0.583152
Fig 8d
Silane Reduction
		PERC	TOPCon
Climate change	%	0.218532	0.2431
Particulate matter	%	0.116689	0.129193
Eutrophication, freshwater	%	0.313846	0.345566
Photochemical ozone formation	%	0.124055	0.136542
Resource use, fossils	%	0.267665	0.298765
Resource use, minerals and metals	%	0.00954006	0.00841731

[truncated: 1 more sheets: Fig 9]
